# Supplementary material for: Wandering Spleen Complicated by Thrombocytopenia, Acute Appendicitis, and Sepsis: A Case Report and Literature Review
Source: Reports (MDPI). 2024 Sep 2;7(3):73. doi: 10.3390/reports7030073 (PMC12225254; doi:10.3390/reports7030073)
Supplement: Supplementary file 1 [file reports-07-00073-s001.zip]

Archive with 1 entries (1 files):
- reports-3167058-supplementary.pdf
